# Supplementary material for: Design and Optimization of Molecularly Imprinted Polymer Targeting Epinephrine Molecule: A Theoretical Approach
Source: Polymers (Basel). 2024 Aug 19;16(16):2341. doi: 10.3390/polym16162341 (PMC11359759; doi:10.3390/polym16162341)
Supplement: Supplementary file 1 [file polymers-16-02341-s001.zip]

Archive with 1 entries (1 files):
- polymers-3096701-supplementary.pdf
